# Supplementary material for: miR-34a-5p as molecular hub of pathomechanisms in Huntington’s disease
Source: Mol Med. 2023 Apr 3;29:43. doi: 10.1186/s10020-023-00640-7 (PMC10295337; doi:10.1186/s10020-023-00640-7)
Supplement: Supplementary file 4 — Additional file 4: Supplemental Table 1. Cloning primers for cloning of target gene 3’UTRs [file 10020_2023_640_MOESM4_ESM.xlsx]

## Sheet: SuppTab.1
	Supplementary Table 1
	target gene	ID	cloning primers	sequence (restriction sites are underlined)
	NDUFA9_2	NM_005002	5'-NDUFA9_2-SpeI	ACTAGTCATTCTCTTGGTACAATCCTCAAG
			3'-NDUFA9_2-SacI	CGAGCTCGTGGCTCATGCCAAGCAGATGTTAG
	TAF4B	NM_001293725.2	5'-TAF4B-SpeI	GGACTAGTCACTCCACTCTTCCATCCAGATC
			3'-TAF4B-SacI	CGAGCTCCCCCTCATCAGTTTGAAAGC
	NRF1	NM_001293163.2	5'-NRF1-SpeI	GGACTAGTCTGATCTTGTGTGATCTTGGAAGC
			3'-NRF1-SacI	CGAGCTCCACATTTTTAACTATTTATTGAATGAGGCAGTCAAAGACAGAATGGGAAACAACAC
	POLR2J2_1	NM_032959.6	5'-POLR2J2_1-SpeI	GGACTAGTCCACAACATCTCTGACTTGG
			3'-POLR2J2_1-SacI	CGAGCTCCAATCTCTCTCAGGGTCCAGAAG
	NDUFA9_1	NM_005002	5'-NDUFA9_1-SpeI	GACTAGTTGCTTGAGCCTGGGAGTTCAAG
			3'-NDUFA9_1-SacI	CGAGCTCTTGCTGTGTCTGTGTAGAAAGAAG
	DNALI1	NM_003462.5	5'-DNALI1-SpeI	GGACTAGTGTCTTGGGTTCAGTGAGCTTC
			3'-DNALI1-SacI	CGAGCTCGGTTTTTATTAAATTATACAAAAACAGGCAGTTAGAAATTGTGTTTTCTTC
	HIP1	NM_005338.7	5'-HIP1-SpeI	GGACTAGTCCAACACCCCATATGTCAGTG
			3'-HIP1-SacI	CGAGCTCCCAACCAACCACCATAAGAAGC
	TGM2	NM_004613.4	5'-TGM2-SpeI	GGACTAGTGCTTCCAGGATAAGGAGACTG
			3'-TGM2-SacI	CGAGCTCGTTGGGAAGTCTAGGCATTGCAG
	POLR2G	NM_002696.3	5'-POLR2G-SpeI	GGACTAGTCTTGGTCCTACTCTAGGAAG
			3'-POLR2G-SacI	CGAGCTCGAGAACCAAGGACTTTTTATACTTAGAACAC
	NDUFA4L2	NM_020142	5'-NDUFA4L2-SpeI	GACTAGTGCCAGGCTGGGCTGCCAGTGCC
			3'-NDUFA4L2-SacI	CGAGCTCTTCAATTTGTTAAATGAAATTG
	POLR2H	NM_001278698.2	5'-POLR2H-SpeI	GGACTAGTCAGCCTCTCTGCCAAGTCAC
			3'-POLR2H-SacI	CGAGCTCGGAAAAAACGATTTTACAGTAAATGGAC
	SP1_2	NM_138473.3	5'-SP1_2-SpeI	GGACTAGTCTCACTTGCCTTAGATCCAAGG
			3'-SP1_2-SacI	CGAGCTCCTTCCAGAGGATGACAGACTTAG
	POLR2E	NM_002695.5	5'-POLR2E-SpeI	GGACTAGTCTTTAAGATTACCTGGGCACAGTGGC
			3'-POLR2E-SacI	CGAGCTCGCAGCTGCAAGCTTAGAAGAAG
	SP1_1	NM_138473.3	5'-SP1_1-SpeI	GGACTAGTGCCTTGTTGTGACACATCAAGC
			3'-SP1_1-SacI	CGAGCTCGGAAAAGAACCTAGTGGGGATGTTC
	IFT57	NM_018010.4	5'-IFT57-SpeI	GGACTAGTGCCTTTACACTGAATGTAATG
			3'-IFT57-SacI	CGAGCTCGATCTTCATGCGACCTGTCATCG
	PPARG	NM_015869.5	For-Oligo	GGACTAGTCAGAGAGTCCTGAGCCACTGCCAACATTTCCCTTCTTCCAGTTGCACTATTCTGAGGGAAAATCTGACACCTAAGAAATTTACTGTGAAAAAGCATTTTAAAAAGGAGCTCG
			Rev-Oligo	CCGAGCTCCTTTTTAAAATGCTTTTTCACAGTAAATTTCTTAGGTGTCAGATTTTCCCTCAGAATAGTGCAACTGGAAGAAGGGAAATGTTGGCAGTGGCTCAGGACTCTCTGACTAGTCC
	HAP1	NM_177977.3	5'-HAP1-SpeI	GGACTAGTCAGTGGGAACCGTAGTGTCAG
			3'-HAP1-SacI	CGAGCTCCCATTTCAGAGGATGGGAAG
	SOD2	NM_000636.4	5'-SOD2_1-SpeI	GGACTAGTCTGTCAACCATCAAAGAGGTC
			3'-SOD2_1-SacI	CGAGCTCGAGGTTGCAGTGAGTTGAGAC
	POLR2J3	NM_001097615.2	5'-POLR2J3-SpeI	GGACTAGTGTACAGCCTGCAGAACTCTG
			3'-POLR2J3-SacI	CGAGCTCGTATCTTCTCACACTCCCTGC
	CREB3L3	NM_032607	5'-CREB3L3-SpeI	GACTAGTCTCTTATGCATGCATTTAAAATG
			3'-CREB3L3-SacI	CGAGCTCAATTCTGCTCCCCCAGGGGAAC
	POLR2J2_2	NM_032959.6	5'-POLR2J2_2-SpeI	GGACTAGTGATCTTGGCTCACTGCAACC
			3'-POLR2J2_2-SacI	CGAGCTCGCTTTGGGTCCACAGTCTTC
	POLR2F	NM_021974.5	5'-POLR2F-SpeI	GGACTAGTCTTCCTCTGCCTGAGGTTCTAATG
			3'-POLR2F-SacI	CGAGCTCGGAGGAAAAACACCCCTTCTG
	RCOR1	NM_015156.4	5'-RCOR1-SpeI	GGACTAGTCTGCACTATCCCTTTACTTGG
			3'-RCOR1-SacI	CGAGCTCCTGTTGCAGACCAGTCAACAC
	DNAL4	NM_005740.3	5'-POLR2F-SpeI	GGACTAGTGTCCTGGTTTTTCCAAGGAG
			3'-POLR2F-SacI	CGAGCTCCGAGAAACTGCCAGGTAGCAG
	UQCRFS1	NM_006003	5'-RCOR1-SpeI	GACTAGTAATTAGTACTTAATCCTTTAGTC
			3'-RCOR1-SacI	CGAGCTCTAATTTCATTTCTAGAATGGTAAAAATG
