# Supplementary material for: miR-34a-5p as molecular hub of pathomechanisms in Huntington’s disease
Source: Mol Med. 2023 Apr 3;29:43. doi: 10.1186/s10020-023-00640-7 (PMC10295337; doi:10.1186/s10020-023-00640-7)
Supplement: Supplementary file 5 — Additional file 5: Supplemental Table 2. Mutagenesis primers for mutation of miR-34a-5p target sites. [file 10020_2023_640_MOESM5_ESM.xlsx]

## Sheet: SuppTab.2
	Supplementary Table 2
	mutagenesis primers	(mutated sites are shown in bold and underlined)
	name	sequence
	5'-TAF4Bmut	GGACTAGTCACTCCACTCTTCCATCCAGATCCTTGCTATTTTCGCGAAAAGAAGACACAAAGCATTGTTGCACTGTCC
	3'-TAF4Bmut	n.a
	5'-NDUFA9_2mut	GCTCCCTTTTCACCTTCGCGAATGACTGGAAGCTTCC
	3'-NDUFA9_2mut	GGAAGCTTCCAGTCATTCGCGAAGGTGAAAAGGGAGC
	5'-HIP1mut	CAGGGGCAGCCACACTCGCGAATTACCCAGTGCCGAGGACATGCATGAC
	3'-HIP1mut	GTCATGCATGTCCTCGGCACTGGGTAATTCGCGAGTGTGGCTGCCCCTG
	5'-NDUFA9_1mut	CATTACAGTATGAGAAGTCGCGAATACAGAAGAGCTGTATC
	3'-NDUFA9_1mut	GATACAGCTCTTCTGTATTCGCGACTTCTCATACTGTAATG
	5'-NRF1mut	n.a.
	3'-NRF1mut	GTGTTGTTTCCCATTCTGTCTTTGTCGCGATCATTCAATAAATAGTTAAAAATGTG
