# Supplementary material for: miR-34a-5p as molecular hub of pathomechanisms in Huntington’s disease
Source: Mol Med. 2023 Apr 3;29:43. doi: 10.1186/s10020-023-00640-7 (PMC10295337; doi:10.1186/s10020-023-00640-7)
Supplement: Supplementary file 6 — Additional file 6: Supplemental Table 3: GeneTrail3 pathway analysis of predicted miR-34a-5p target genes in KEGG pathways [file 10020_2023_640_MOESM6_ESM.xlsx]

## Sheet:  
Supplementary Table 3
Pathways	Reference	Hits	P-value
PI3K-Akt signaling pathway	http://www.genome.jp/dbget-bin/www_bget?path:hsa04151	320	2.02762e-06
Pathways in cancer	http://www.genome.jp/dbget-bin/www_bget?path:hsa05200	310	2.02762e-06
Tuberculosis	http://www.genome.jp/dbget-bin/www_bget?path:hsa05152	159	0.000103994
ECM-receptor interaction	http://www.genome.jp/dbget-bin/www_bget?path:hsa04512	83	0.000108119
Dopaminergic synapse	http://www.genome.jp/dbget-bin/www_bget?path:hsa04728	125	0.000108801
Huntington's disease	http://www.genome.jp/dbget-bin/www_bget?path:hsa05016	147	0.000119784
Cholinergic synapse	http://www.genome.jp/dbget-bin/www_bget?path:hsa04725	107	0.000138296
Osteoclast differentiation	http://www.genome.jp/dbget-bin/www_bget?path:hsa04380	124	0.000141441
ErbB signaling pathway	http://www.genome.jp/dbget-bin/www_bget?path:hsa04012	86	0.000150998
