# Supplementary material for: miR-34a-5p as molecular hub of pathomechanisms in Huntington’s disease
Source: Mol Med. 2023 Apr 3;29:43. doi: 10.1186/s10020-023-00640-7 (PMC10295337; doi:10.1186/s10020-023-00640-7)
Supplement: Supplementary file 7 — Additional file 7: Supplemental Table 4: Predicted miR-34a-5p target genes in KEGG pathway “Huntington’s Disease”. [file 10020_2023_640_MOESM7_ESM.xlsx]

## Sheet:  
	Supplementary Table 4
	Pathway	Reference	Hits	P-value	Predicted Target Genes
	Huntington's disease	http://www.genome.jp/dbget-bin/www_bget?path:hsa05016	147	0.000119784	AP2A1,AP2A2,AP2B1,AP2M1,AP2S1,APAF1,ATP5A1,ATP5B,ATP5C1,ATP5D,ATP5E,ATP5F1,ATP5G1,ATP5G3,ATP5J,BAX,BBC3,BDNF,CASP3,CASP8,CASP9,CLTA,CLTB,CLTC,CLTCL1,COX4I1,COX4I2,COX5A,COX6B1,COX6B2,COX6C,COX7A2,COX7A2L,COX7B,COX7B2,COX8C,CREB1,CREB3,CREB3L1,CREB3L2,CREB3L3,CREB5,CREBBP,CYC1,CYCS,DCTN1,DCTN2,DCTN4,DLG4,DNAH1,DNAH2,DNAH3,DNAI1,DNAI2,DNAL1,DNAL4,DNALI1,EP300,GNAQ,GPX1,GRIN1,GRIN2B,GRM5,HAP1,HDAC1,…
