# Supplementary material for: miR-34a-5p as molecular hub of pathomechanisms in Huntington’s disease
Source: Mol Med. 2023 Apr 3;29:43. doi: 10.1186/s10020-023-00640-7 (PMC10295337; doi:10.1186/s10020-023-00640-7)
Supplement: Supplementary file 8 — Additional file 8: Supplemental Table 5: RLUs and p values of all initially tested 3’UTR-sequences. [file 10020_2023_640_MOESM8_ESM.xlsx]

## Sheet:  
	Supplementary Table 5
		P value	RLU [%]
	NDUFA9_2	5.29815e-06	55.71
	TAF4B	3.66641e-10	57.56
	NRF1	7.03915e-06	69.2
	POLR2J2_1	0.000501661	71.65
	NDUFA9_1	8.27775e-05	71.98
	DNALI1_2	3.55478e-05	79.99
	HIP1	0.0141618	80.31
	TGM2	0.000997628	81.11
	POLR2G	0.00664925	82.81
	NDUFA4L2	0.0111034	85.23
	POLR2H	0.0139829	85.25
	SP1_2	0.00523199	87.03
	POLR2E	0.00885502	87.92
	SP1_1	0.00369781	88.13
	IFT57	0.195996	89
	PPARG	0.151759	89.04
	HAP1	0.264358	90.35
	SOD2_1	0.0503727	90.45
	POLR2J3	0.0871159	91.58
	CREB3L3_2	0.151649	92.43
	POLR2J2_2	0.487789	94.46
	POLR2F	0.772732	98.39
	RCOR1	0.592848	102.8
	DNAL4	0.550836	103.7
	UQCRFS1_2	0.28077	106.1
