# Supplementary material for: miR-34a-5p as molecular hub of pathomechanisms in Huntington’s disease
Source: Mol Med. 2023 Apr 3;29:43. doi: 10.1186/s10020-023-00640-7 (PMC10295337; doi:10.1186/s10020-023-00640-7)
Supplement: Supplementary file 9 — Additional file 9: Supplemental Table 6: Raw data of the re-analysis of next generation mRNA sequencing data of Labadorf et al. and Lin et al. [file 10020_2023_640_MOESM9_ESM.xlsx]

## Sheet: Tabelle4
	Labadorf et al. 2015			Lin et al. 2016
gene symbol	pvalue	log2FoldChange		pvalue	log2FoldChange
DNALI1	0.00643585	0.510401		0.26745	0.367129
HIP1	0.920212	0.0393901		0.94195	-0.0109333
NDUFA9	0.0803938	-0.182301		0.6563	-0.146156
NRF1	0.706072	-0.0551213		0.2143	0.327008
POLR2G	0.446485	-0.127926		0.72915	-0.0594157
POLR2J2	0.210037	-0.67668		0.73075	-1.03537
TAF4B	0.722001	-0.0786963		0.8375	-0.0403692
TGM2	0.482636	0.330244		5e-05	0.973089
